# Supplementary material for: Phase Transition Thermodynamics of Organic Semiconductors 1,3-Bis(9H-carbazol-9-yl)benzene, 1,3,5-Tri(9H-carbazol-9-yl)benzene, 1,3,5-Tris(diphenylamino)benzene, and 1,3,5-Tris[(3-methylphenyl)phenylamino]benzene
Source: Molecules. 2026 Apr 26;31(9):1435. doi: 10.3390/molecules31091435 (PMC13165118; doi:10.3390/molecules31091435)
Supplement: Supplementary file 1 [file molecules-31-01435-s001.zip]

Archive with 1 entries (1 files):
- molecules-4188038-supplementary.pdf
